# Supplementary material for: Evaluation of a New Spike (S)-Protein-Based Commercial Immunoassay for the Detection of Anti-SARS-CoV-2 IgG
Source: Microorganisms. 2021 Mar 31;9(4):733. doi: 10.3390/microorganisms9040733 (PMC8067155; doi:10.3390/microorganisms9040733)
Supplement: Supplementary file 1 [file microorganisms-09-00733-s001.zip]

Archive with 2 entries (2 files):
- Supplementary Table S2-4, Figure S1.pdf
- Supplementary_Table S1.xlsx
